# Supplementary material for: Integrated Proteomic and Metabolomic Profiling of Phytophthora cinnamomi Attack on Sweet Chestnut (Castanea sativa) Reveals Distinct Molecular Reprogramming Proximal to the Infection Site and Away from It
Source: Int J Mol Sci. 2020 Nov 12;21(22):8525. doi: 10.3390/ijms21228525 (PMC7697766; doi:10.3390/ijms21228525)
Supplement: Supplementary file 1 [file ijms-21-08525-s001.zip]

Archive with 2 entries (2 files):
- Supplementary_table_1.xlsx
- Supplementary_table_2.xlsx
