# Supplementary material for: Integrated Proteomic and Metabolomic Profiling of Phytophthora cinnamomi Attack on Sweet Chestnut (Castanea sativa) Reveals Distinct Molecular Reprogramming Proximal to the Infection Site and Away from It
Source: Int J Mol Sci. 2020 Nov 12;21(22):8525. doi: 10.3390/ijms21228525 (PMC7697766; doi:10.3390/ijms21228525)
Supplement: Supplementary file 1 [file ijms-21-08525-s001.zip › Supplementary_table_2.xlsx]

## Sheet: Table S2
Table S2. List of polar metabolites identified in chestunt stens and leaves after stem inoculation with P. cinnamomi.
	Fold-change			P-value
Compound	Proximal stem (inf:mock)	Distal stem (inf:mock)	Leaf (inf:mock)	Proximal stem (inf:mock)	Distal stem (inf:mock)	Leaf (inf:mock)
5-Aminolevulinate	0.8101	0.676701	0.398374	0.426206	0.185812	0.186074
5-O-Feruloylquinic acid	1.55408	0.702977	1.49043	0.349697	0.496854	0.564491
Arabitol	0.786728	0.628381	0.946481	0.272626	0.074808	0.891911
beta-Alanine	4.43745	3.9474	1.26188	0.04857	0.218082	0.721855
Cellobiose	0.7346	0.913269	0.891585	0.122596	0.211218	0.54871
Cinnamic acid	5.56282	15.2239	1.44025	0.0209733	0.0201837	0.206189
cis-Aconitic acid	0.418502	0.333822	0.938727	0.00223871	0.0292331	0.829083
Citric acid	0.375449	0.44173	1.01556	0.0133687	0.0345608	0.949064
D-Catechin	2.04006	2.04312	0.374098	0.00446504	0.200786	0.255124
D-Fructose	3.02097	2.38637	1.61693	0.0274861	0.157709	0.0346733
D-Fructose-6-Phosphate	1.99485	1.86497	0.868571	0.0289934	0.04484	0.743837
D-Galactose	0.647468	1.14706	1.04052	0.523548	0.82528	0.896581
D-Glucose	2.67573	2.72967	1.14194	0.0848561	0.123643	0.641225
D-Glucose-6-Phosphate	2.10015	2.34838	0.971926	0.0168698	0.035139	0.952823
D-Mannitol	0.58159	0.864784	0.969546	0.164075	0.51184	0.9273
D-Mannose	1.71567	2.61943	1.93699	0.352885	0.344113	0.16913
D-Ribose	2.66511	1.49628	1.34911	0.0457089	0.329617	0.368533
D-Threitol	2.32429	0.910199	1.0596	0.0592391	0.388281	0.903587
Dulcitol	0.490744	0.96263	0.703161	0.197041	0.926192	0.589047
D-Xylose	2.98437	2.33832	2.75111	0.0817618	0.216145	0.302381
Fumaric acid	1.818	0.600383	0.965316	0.0546068	0.00423118	0.883781
Gallic acid	1.75753	1.14819	1.12015	0.0284463	0.145309	0.441518
gamma-Aminobutyric acid	5.76164	3.34362	1.02105	0.0231623	0.314232	0.975574
Glycine	1.40135	1.30529	1.23899	0.0715139	0.179417	0.208782
Glycolic acid	1.11321	0.965722	0.976441	0.316894	0.628737	0.858659
Guaicol	1.02243	0.87463	0.792064	0.888397	0.370968	0.252147
Jasmonic acid	4.00272	3.57179	1.62601	0.146535	0.0678978	0.590266
Kaempferol	0.551671	1.30689	0.969328	0.341947	0.592892	0.92412
L-Alanine	2.82251	1.31948	1.08131	0.061634	0.582591	0.895521
L-Arabinose	1.40633	1.18112	1.0622	0.133386	0.471921	0.770236
L-Arginine	0.440216	1.03795	1.11468	0.43144	0.974359	0.852018
L-Asparagine	0.135968	0.336359	4.82418	0.175468	0.13643	0.411095
L-Aspartic acid	0.371584	1.00264	1.5237	0.0146024	0.993113	0.21735
L-Cysteine	1.48912	1.02259	0.617699	0.000899489	0.845515	0.223468
L-Fucose	2.01151	1.44127	0.962306	0.0882623	0.342842	0.892924
L-Glutamic acid	0.919237	0.924465	1.02246	0.763808	0.731424	0.950952
L-Glutamine	0.342307	0.882477	1.50234	0.256147	0.801724	0.37436
L-Histidine	0.633789	0.872191	1.21487	0.188597	0.734022	0.736481
L-Isoleucine	1.11049	1.46704	1.20314	0.767361	0.198803	0.809725
L-Leucine	0.852926	0.976244	1.2406	0.484395	0.935338	0.756973
L-Lysine	0.66243	1.27422	1.14945	0.301821	0.472209	0.710397
L-Methionine	0.600652	0.654312	1.38307	0.14806	0.205197	0.620512
L-Ornithine	0.260848	1.27666	4.91654	0.231546	0.788344	0.395084
L-Phenylalanine	1.3185	0.930595	1.00878	0.254911	0.809361	0.98005
L-Proline	1.97588	0.967077	3.62295	0.0526223	0.954589	0.0479788
L-Pyroglutamic acid	0.653354	0.913588	1.27917	0.230506	0.718112	0.512077
L-Rhamnose	1.2992	1.23619	1.81217	0.267886	0.310527	0.276716
L-Serine	2.5152	3.28096	0.744176	0.00910136	0.239712	0.657977
L-Threonate	1.97031	0.986559	0.963673	0.0226699	0.91354	0.916189
L-Threonine	0.607152	1.41356	2.45479	0.396615	0.275456	0.238448
L-Tyrosine	0.460414	0.493154	1.58308	0.297098	0.173514	0.397136
L-Valine	1.42025	1.38253	1.20426	0.157265	0.285025	0.803083
Malic acid	1.3004	0.782847	1.56397	0.391347	0.376006	0.446386
Maltose	0.598445	0.534318	0.45727	0.166665	0.102425	0.23729
Melibiose	1.20592	0.87701	0.768702	0.401071	0.502123	0.545931
meso-Erythritol	3.1244	2.00107	2.36601	0.137745	0.300593	0.326614
myo-Inositol	1.59298	1.71965	0.655133	0.095588	0.204995	0.0860364
N-Acetylornithine	1.27729	1.21977	0.782857	0.0206748	0.396997	0.339782
Oxalacetic acid	0.871388	0.993087	0.931639	0.351119	0.977045	0.846525
Oxoglutaric acid	9.69294	1.29348	0.609922	0.0431368	0.146138	0.375642
p-Coumaric acid	0.745113	1.04043	0.828206	0.102897	0.862136	0.37502
p-Coumaroyl quinic acid	1.07621	1.65637	1.06847	0.922334	0.495533	0.91328
Pipecolic acid	21.4291	0.90395	0.461717	0.166387	0.90213	0.18498
Putrescine	1.26343	1.86892	0.34526	0.616251	0.0824872	0.322857
Pyrogallol	1.0014	1.07489	1.18845	0.993489	0.761842	0.660946
Pyruvic acid	0.358806	0.7725	1.23411	0.332612	0.268786	0.493584
Quercetin	0.713068	1.20731	1.59549	0.664979	0.798363	0.459376
Quinic acid	0.716559	0.818119	1.20711	0.0897278	0.193365	0.445566
Salicylic acid	3.88456	7.08068	0.700659	0.0102125	0.0634537	0.206615
Shikimate	3.27238	2.26383	1.77382	0.0313546	0.0108028	0.598186
Spermidine	0.481053	3.734	0.136232	0.554377	0.306535	0.197816
Spermine	1.23802	5.71359	0.069125	0.868853	0.168292	0.411295
Succinic acid	8.52469	1.57733	0.685355	0.00756844	0.344443	0.284599
Sucrose	1.01181	1.24355	0.993281	0.886333	0.493926	0.980605
Tartaric acid	1.12474	0.813999	1.79985	0.755346	0.56359	0.415555
Trehalose	0.793138	1.05018	0.379816	0.57605	0.930554	0.00180038
Xylitol	11.1923	2.43315	1.7794	0.105672	0.0644803	0.231452
